# Supplementary material for: FAP+ activated fibroblasts are detectable in the microenvironment of endometriosis and correlate with stroma composition and infiltrating CD8+ and CD68+ cells
Source: Hum Reprod Open. 2025 Jan 24;2025(1):hoaf003. doi: 10.1093/hropen/hoaf003 (PMC11829078; doi:10.1093/hropen/hoaf003)
Supplement: hoaf003_Supplementary_Data [file hoaf003_supplementary_data.zip]

Archive with 1 entries (1 files):
- 2498c_Supplementary table S1.docx
